# Supplementary material for: A chiral selectivity relaxed paralog of DTD for proofreading tRNA mischarging in Animalia
Source: Nat Commun. 2018 Feb 6;9:511. doi: 10.1038/s41467-017-02204-w (PMC5802732; doi:10.1038/s41467-017-02204-w)
Supplement: Supplementary file 6 — Supplementary Data 1 [file 41467_2017_2204_MOESM6_ESM.xlsx]

## Sheet: Animalia
Genome list is taken from KEGG database http://www.genome.jp/kegg-bin/show_organism?category=Animals
ID	Abbrevation	Organsim	Phylum	ATD present?
T01001	hsa	Homo sapiens (human)	Mammalia	Yes
T01005	ptr	Pan troglodytes (chimpanzee)	Mammalia	Yes
T02283	pps	Pan paniscus (bonobo)	Mammalia	Yes
T02442	ggo	Gorilla gorilla gorilla (western lowland gorilla)	Mammalia	Yes
T01416	pon	Pongo abelii (Sumatran orangutan)	Mammalia	Yes
T03265	nle	Nomascus leucogenys (northern white-cheeked gibbon)	Mammalia	Yes
T01028	mcc	Macaca mulatta (rhesus monkey)	Mammalia	Yes
T02918	mcf	Macaca fascicularis (crab-eating macaque)	Mammalia	Yes
T04361	csab	Chlorocebus sabaeus (green monkey)	Mammalia	Yes
T03989	rro	Rhinopithecus roxellana (golden snub-nosed monkey)	Mammalia	Yes
T03264	cjc	Callithrix jacchus (white-tufted-ear marmoset)	Mammalia	Yes
T04350	sbq	Saimiri boliviensis boliviensis (Bolivian squirrel monkey)	Mammalia	Yes
T01002	mmu	Mus musculus (mouse)	Mammalia	Yes
T01003	rno	Rattus norvegicus (rat)	Mammalia	Yes
T02813	cge	Cricetulus griseus (Chinese hamster)	Mammalia	Yes
T03372	ngi	Nannospalax galili (Upper Galilee mountains blind mole rat)	Mammalia	Yes
T02812	hgl	Heterocephalus glaber (naked mole rat)	Mammalia	Yes
T03373	ocu	Oryctolagus cuniculus (rabbit)	Mammalia	Yes
T02978	tup	Tupaia chinensis (Chinese tree shrew)	Mammalia	Yes
T01007	cfa	Canis familiaris (dog)	Mammalia	Yes
T01329	aml	Ailuropoda melanoleuca (giant panda)	Mammalia	Yes
T03271	umr	Ursus maritimus (polar bear)	Mammalia	Yes
T02385	fca	Felis catus (domestic cat)	Mammalia	Yes
T02988	ptg	Panthera tigris altaica (Amur tiger)	Mammalia	Yes
T01008	bta	Bos taurus (cow)	Mammalia	Yes
T02919	bom	Bos mutus (wild yak)	Mammalia	Yes
T02909	phd	Pantholops hodgsonii (chiru)	Mammalia	Yes
T02910	chx	Capra hircus (goat)	Mammalia	Yes
T03117	oas	Ovis aries (sheep)	Mammalia	Yes
T01009	ssc	Sus scrofa (pig)	Mammalia	Yes
T02979	cfr	Camelus ferus (Wild Bactrian camel)	Mammalia	Yes
T03086	bacu	Balaenoptera acutorostrata scammoni (minke whale)	Mammalia	Yes
T03090	lve	Lipotes vexillifer (Yangtze River dolphin)	Mammalia	Yes
T01058	ecb	Equus caballus (horse)	Mammalia	Yes
T02920	myb	Myotis brandtii (Brandt's bat)	Mammalia	Yes
T02992	myd	Myotis davidii	Mammalia	Yes
T02993	pale	Pteropus alecto (black flying fox)	Mammalia	Yes
T04351	lav	Loxodonta africana (African savanna elephant)	Mammalia	Yes
T01031	mdo	Monodelphis domestica (opossum)	Mammalia	Yes
T02286	shr	Sarcophilus harrisii (Tasmanian devil)	Mammalia	Yes
T01045	oaa	Ornithorhynchus anatinus (platypus)	Mammalia	Yes
T01006	gga	Gallus gallus (chicken)	Birds	Yes
T01523	mgp	Meleagris gallopavo (turkey)	Birds	Yes
T04297	cjo	Coturnix japonica (Japanese quail)	Birds	Yes
T02816	apla	Anas platyrhynchos (mallard)	Birds	Yes
T01082	tgu	Taeniopygia guttata (zebra finch)	Birds	Yes
T03755	gfr	Geospiza fortis (medium ground-finch)	Birds	Yes
T02815	fab	Ficedula albicollis (collared flycatcher)	Birds	Yes
T02921	phi	Pseudopodoces humilis (Tibetan ground-tit)	Birds	Yes
T03546	ccw	Corvus cornix (hooded crow)	Birds	Yes
T02856	fpg	Falco peregrinus (peregrine falcon)	Birds	Yes
T02911	fch	Falco cherrug (Saker falcon)	Birds	Yes
T02912	clv	Columba livia (rock pigeon)	Birds	Yes
T04298	aam	Apteryx australis mantelli (brown kiwi)	Birds	Yes
T02922	asn	Alligator sinensis (Chinese alligator)	Reptiles	Yes
T03087	amj	Alligator mississippiensis (American alligator)	Reptiles	Yes
T02980	pss	Pelodiscus sinensis (Chinese soft-shelled turtle)	Reptiles	Yes
T02989	cmy	Chelonia mydas (green sea turtle)	Reptiles	Yes
T01608	acs	Anolis carolinensis (green anole)	Reptiles	Yes
T03091	pbi	Python bivittatus (Burmese python)	Reptiles	Yes
T04299	gja	Gekko japonicus	Reptiles	Yes
T01010	xla	Xenopus laevis (African clawed frog)	Amphibia	Yes
T01011	xtr	Xenopus tropicalis (western clawed frog	Amphibia	Yes
T01004	dre	Danio rerio (zebrafish)	Fishes	Yes
T02386	tru	Takifugu rubripes (torafugu)	Fishes	Yes
T04346	tng	Tetraodon nigroviridis (spotted green pufferfish)	Fishes	Yes
T02814	mze	Maylandia zebra (zebra mbuna)	Fishes	Yes
T02443	ola	Oryzias latipes (Japanese medaka)	Fishes	Yes
T02923	xma	Xiphophorus maculatus (southern platyfish)	Fishes	Yes
T04363	sasa	Salmo salar (Atlantic salmon)	Fishes	Yes
T02913	lcm	Latimeria chalumnae (coelacanth)	Fishes	Yes
T00030	dme	Drosophila melanogaster (fruit fly)	Insects(Arthropoda)	No
T01032	dpo	Drosophila pseudoobscura pseudoobscura	Insects(Arthropoda)	No
T01059	dan	Drosophila ananassae	Insects(Arthropoda)	No
T01060	der	Drosophila erecta	Insects(Arthropoda)	No
T01063	dpe	Drosophila persimilis	Insects(Arthropoda)	No
T01064	dse	Drosophila sechellia	Insects(Arthropoda)	No
T01065	dsi	Drosophila simulans	Insects(Arthropoda)	No
T01067	dwi	Drosophila willistoni	Insects(Arthropoda)	No
T01068	dya	Drosophila yakuba	Insects(Arthropoda)	No
T01061	dgr	Drosophila grimshawi	Insects(Arthropoda)	No
T01062	dmo	Drosophila mojavensis	Insects(Arthropoda)	No
T01066	dvi	Drosophila virilis	Insects(Arthropoda)	No
T03448	mde	Musca domestica (house fly)	Insects(Arthropoda)	No
T01036	aga	Anopheles gambiae (mosquito)	Insects(Arthropoda)	No
T01053	aag	Aedes aegypti (yellow fever mosquito)	Insects(Arthropoda)	No
T01079	cqu	Culex quinquefasciatus (southern house mosquito)	Insects(Arthropoda)	No
T01057	ame	Apis mellifera (honey bee)	Insects(Arthropoda)	No
T04362	bim	Bombus impatiens (common eastern bumble bee)	Insects(Arthropoda)	No
T04364	bter	Bombus terrestris (buff-tailed bumblebee)	Insects(Arthropoda)	No
T03916	soc	Solenopsis invicta (red fire ant)	Insects(Arthropoda)	No
T03917	aec	Acromyrmex echinatior (Panamanian leafcutter ant)	Insects(Arthropoda)	No
T03918	hst	Harpegnathos saltator (Jerdon's jumping ant)	Insects(Arthropoda)	No
T03919	cfo	Camponotus floridanus (Florida carpenter ant)	Insects(Arthropoda)	No
T01081	nvi	Nasonia vitripennis (jewel wasp)	Insects(Arthropoda)	No
T01046	tca	Tribolium castaneum (red flour beetle)	Insects(Arthropoda)	No
T02817	bmor	Bombyx mori (domestic silkworm)	Insects(Arthropoda)	No
T04344	dpl	Danaus plexippus (monarch butterfly)	Insects(Arthropoda)	No
T03915	pxy	Plutella xylostella (diamondback moth)	Insects(Arthropoda)	No
T01076	api	Acyrthosiphon pisum (pea aphid)	Insects(Arthropoda)	No
T01223	phu	Pediculus humanus corporis (human body louse)	Insects(Arthropoda)	No
T00019	cel	Caenorhabditis elegans (nematode)	Nematoda	No
T01054	cbr	Caenorhabditis briggsae	Nematoda	No
T01050	bmy	Brugia malayi (filaria)	Nematoda	No
T02664	loa	Loa loa (eye worm)	Nematoda	No
T01609	tsp	Trichinella spiralis	Nematoda	No
T03273	lgi	Lottia gigantea (owl limpet)	Mollusca	Yes
T03920	crg	Crassostrea gigas (Pacific oyster)	Mollusca	Yes
T04127	obi	Octopus bimaculoides	Mollusca	Yes
T01037	nve	Nematostella vectensis (sea anemone)	Cnidaria	Yes
T04352	adf	Acropora digitifera (stony coral)	Cnidaria	No
T01080	hmg	Hydra vulgaris	Cnidaria	Yes
T01042	mbr	Monosiga brevicollis	Protista	No
T04136	sre	Salpingoeca rosetta	Protista	Yes
T00245	ddi	Dictyostelium discoideum (cellular slime mold)	Protista	No
T02090	dpp	Dictyostelium purpureum (cellular slime mold)	Protista	No
T02668	dfa	Dictyostelium fasciculatum (cellular slime mold)	Protista	No
T00238	ehi	Entamoeba histolytica	Protista	No
T01083	edi	Entamoeba dispar	Protista	No
T04133	eiv	Entamoeba invadens	Protista	No
T02667	acan	Acanthamoeba castellanii	Protista	Yes
T00095	pfa	Plasmodium falciparum 3D7	Protista	No
T01051	pfd	Plasmodium falciparum Dd2	Protista	No
T01052	pfh	Plasmodium falciparum HB3	Protista	No
T01035	pyo	Plasmodium yoelii	Protista	No
T01108	pcb	Plasmodium chabaudi	Protista	No
T01111	pbe	Plasmodium berghei	Protista	No
T01094	pkn	Plasmodium knowlesi	Protista	No
T01073	pvx	Plasmodium vivax	Protista	No
T02490	pcy	Plasmodium cynomolgi	Protista	No
T00253	tan	Theileria annulata	Protista	No
T00254	tpv	Theileria parva	Protista	No
T03460	tot	Theileria orientalis	Protista	No
T02820	beq	Theileria equi	Protista	No
T01085	bbo	Babesia bovis	Protista	No
T00168	cpv	Cryptosporidium parvum	Protista	No
T00210	cho	Cryptosporidium hominis	Protista	No
T01093	tgo	Toxoplasma gondii	Protista	No
T01020	tet	Tetrahymena thermophila	Protista	No
T01055	ptm	Paramecium tetraurelia	Protista	No
T04349	smin	Symbiodinium minutum	Protista	No
T01075	pti	Phaeodactylum tricornutum	Protista	No
T01078	tps	Thalassiosira pseudonana	Protista	No
T04134	aaf	Aureococcus anophagefferens	Protista	No
T02917	ngd	Nannochloropsis gaditana	Protista	No
T01333	pif	Phytophthora infestans	Protista	No
T03459	psoj	Phytophthora sojae	Protista	No
T04137	spar	Saprolegnia parasitica	Protista	Yes
T02915	ehx	Emiliania huxleyi	Protista	No
T02925	gtt	Guillardia theta	Protista	No
T01013	tbr	Trypanosoma brucei	Protista	Yes
T01012	tcr	Trypanosoma cruzi	Protista	Yes
T01014	lma	Leishmania major	Protista	Yes
T01112	lif	Leishmania infantum	Protista	Yes
T02289	ldo	Leishmania donovani	Protista	Yes
T02288	lmi	Leishmania mexicana	Protista	Yes
T01113	lbz	Leishmania braziliensis	Protista	Yes
T01241	ngr	Naegleria gruberi	Protista	No
T01022	tva	Trichomonas vaginalis	Protista	No
T01047	gla	Giardia lamblia	Protista	No
