# Supplementary material for: A chiral selectivity relaxed paralog of DTD for proofreading tRNA mischarging in Animalia
Source: Nat Commun. 2018 Feb 6;9:511. doi: 10.1038/s41467-017-02204-w (PMC5802732; doi:10.1038/s41467-017-02204-w)
Supplement: Supplementary file 7 — Supplementary Data 2 [file 41467_2017_2204_MOESM7_ESM.xlsx]

## Sheet: D-Tyr-tRNA-Tyr
Deacylation of D-Tyr-tRNATyr by MmATD
Dataset-1							Average								Standard deviation
time (min)	Buffer	MmATD 50nM	MmATD 500nM	MmATD 5μM			D-Tyr-tRNATyr
0	100	100	100	100			Time (min)	Buffer	MmATD 50nM	MmATD 500nM	MmATD 5μM				Time (min)	Buffer	MmATD 50nM	MmATD 500nM	MmATD 5μM
2	92.794	42.9915	5.98307	8.44779			0	100	100	100	100				0	0	0	0	0
4	85.8702	24.2521	0.84666	4.38382			2	91.6526	44.3775	10.6303	6.97397				2	2.48192	7.24036	5.80709	5.19225
6	80.7338	15.6914	1.2794	2.10724			4	86.9677	22.2201	3.00408	2.53371				4	1.01883	5.50074	1.89556	1.63204
8	79.6049	10.1787	0.997178	2.53998			6	81.6745	19.1408	1.72468	2.2703				6	4.73663	5.87697	0.675846	0.821263
10	78.5513	8.10913	0.639699	2.03198			8	77.7673	14.0859	1.90028	1.61806				8	4.93886	4.52274	0.831472	1.37502
15	68.9746	5.47507	1.78739	0.959548			10	78.9652	9.60176	2.16369	2.08216				10	0.547568	1.98406	1.32253	1.11092
							15	69.3321	5.83255	2.03198	2.01317				15	1.67514	0.875034	0.507299	1.77627
Dataset-2
Time	Buffer	MmATD-50 nM	MmATD-500 nM	MmATD-5 µM
0	100	100	100	100
2	93.3584	37.9304	17.1402	1.20414
4	87.1496	15.9925	4.40263	1.29821
6	86.8109	15.8043	2.50235	1.5428
8	81.524	13.0386	2.06961	0.0376294
10	79.5861	8.8429	2.84102	0.997178
15	67.8645	5.19285	2.61524	1.01599
Dataset-3
Time	Buffer	MmATD-50 nM	MmATD-500 nM	MmATD-5 µM
0	100	100	100	100
2	88.8053	52.2107	8.76764	11.27
4	87.8833	26.4158	3.76294	1.9191
6	77.4788	25.9266	1.39229	3.16087
8	72.1731	19.0405	2.63405	2.27658
10	78.7582	11.8532	3.01035	3.21731
15	71.1571	6.82973	1.69332	4.06397

## Sheet: L-Tyr-tRNA-Tyr
Deacylation of L-Tyr-tRNATyr by MmATD
Dataset-1							Average				Standard deviation
Time (min)	Buffer	MmATD 5μM					Time (min)	Buffer	MmATD-5 μM		Time (min)	Buffer	MmATD-5 μM
0	100	100					0	100	100		0	0	0
2	96.5621	97.3177					2	95.4414	97.3618		2	1.7173	0.0763402
4	94.8432	96.3544					4	94.8684	96.4677		4	1.41687	1.68401
6	95.9577	96.1466					6	93.9302	95.7814		6	1.83929	0.767132
8	94.4465	96.1655					8	90.9772	93.0865		8	4.6589	4.99332
10	91.8776	89.3275					10	87.7031	88.3327		10	4.15578	1.56238
15	83.3963	83.5096					15	81.5703	82.5337		15	3.6644	2.83933
Dataset-2
Time (min)	Buffer	MmATD-5 µM
0	100	100
2	93.4643	97.4499
4	93.4643	98.2055
6	93.4643	96.2977
8	92.8032	95.7688
10	87.6653	89.1386
15	83.963	84.7563
Dataset-3
Time (min)	Buffer	MmATD-5 µM
0	100	100
2	96.2977	97.3177
4	96.2977	94.8432
6	92.3687	94.8999
8	85.6819	87.3253
10	83.5663	86.5319
15	77.3517	79.3351

## Sheet: Gly-tRNA(Gly)
Deacylation of Gly-tRNAGly by MmATD
Dataset1						Average						Standard deviation
Time (min)	Buffer	MmATD-50 nM	MmATD 500nM	MmATD-5 uM		time (min)	Buffer	MmATD 50nM	MmATD 500nM	MmATD 5µM		Time (min)	Buffer	MmATD 50nM	MmATD 500nM	MmATD 5µM
0	100	100	100	100		0	100	100	100	100		0	0	0	0	0
2	99.7394	71.1633	40.2823	12		2	97.1691	77.924	34.3284	11.6346		2	2.80058	5.98186	6.16523	1.00603
4	97.177	62.02	21.2595	5.18087		4	92.4623	64.5216	17.6789	4.87881		4	4.11489	6.10332	9.44925	0.64487
6	96.6341	54.1145	4.01737	3.64807		6	89.8079	58.9321	7.52974	3.24647		6	5.98821	8.92504	4.07784	1.44197
8	90.5537	48.5019	2.77959	2.03863		8	85.4839	50.1358	4.82031	3.40417		8	4.53459	5.80253	2.16425	2.04426
10	88.0782	35.9544	2.84473	2.65175		10	81.1932	41.1211	4.03526	3.70108		10	6.1085	8.77349	1.38861	0.941164
15	79.7828	25.63	4.0608	0		15	70.2469	30.0293	4.64812	2.69597		15	8.26463	9.55091	1.21689	3.81267
Dataset2
Gly-tRNAGly (Mm)
Time (min)	Buffer	MmATD 50nM	MmATD 500nM	MmATD-5 μM
0	100	100	100	100
2	94.1844	82.5301	34.7312	12.4068
4	90.6163	71.4782	24.8146	5.3172
6	87.3494	69.2308	12.0019	4.44507
8	84.0825	56.5802	7.0899	2.41947
10	79.0778	51.2512	5.5607	3.98087
15	65.8017	40.987	6.04727	-
Dataset 3
Time (min)	Buffer	MmATD-50 nM	MmATD-500 nM	MmATD-5 μM
0	100	100	100	100
2	97.5834	80.0785	27.9716	10.4969
4	89.5937	60.0665	6.96269	4.13835
6	85.4403	53.4511	6.57	1.64628
8	81.8154	45.3255	4.59145	5.75442
10	76.4235	36.1577	3.70035	4.47062
15	65.1563	23.4708	3.83628	5.39193
2016-10-06
Time	Buffer				MmATD-5 uM
0	100				100
2	95.1257				12
4	95.5702				5.18087
6	91.7995				3.64807
8	92.2134				2.03863
10	85.3924				2.65175
15	79.8283				0
Time	Buffer		MmATD-50 nM		MmATD-5 μM
0	100		100		100
2	96.6099		71.1633		12.4068
4	88.0293		62.02		5.3172
6	80.2504		54.1145		4.44507
8	79.8425		48.5019		2.41947
10	78.8297		35.9544		3.98087
15	67.8295
2016-10-17
Time	Buffer		MmATD-50 nM	MmATD-500 nM
0	100			100
2	95.9594			39.1949
4	94.6126			6.68886
6	91.4195			3.70763
8	86.9401			3.1023
10	85.0182			3.13257
15	77.618			3.16283
Time	Buffer		MmATD-50 nM
0	100		100
2	95.9594		85.1241
4	94.6126		72.3366
6	91.4195		66.707
8	86.9401		59.6852
10	85.0182		52.6332
15	77.618		35.8505

## Sheet: L-Ala-tRNA(Ala)
Deacylation of L-Ala-tRNAAla by MmATD
Dataset 1							Average						Standard deviation
Time	Buffer	MmATD 50 nM	MmATD 500 nM	MmATD 5 μM			Time	Buffer	MmATD 50 nM	MmATD 500 nM	MmATD 5 μM		Time	Buffer	MmATD-50 nM	MmATD-500 nM	MmATD-5 μM
0	100	100	100	100			0	100	100	100	100		0	0	0	0	0
2	95.857	89.8573	74.8964	49.9463			2	96.8671	86.5597	68.8433	46.1977		2	1.55586	4.97476	7.77011	4.40617
4	87.9392	86.6963	55.8386	12.0915			4	91.1676	84.9454	49.3273	11.6199		4	2.84798	2.56008	7.04565	0.626673
6	85.2846	83.5354	42.5656	6.56744			6	88.2271	81.7054	31.057	6.57622		6	2.69582	3.01562	10.321	0.929654
8	81.2797	81.203	28.6328	3.28372			8	83.6713	77.9516	20.0924	3.15977		8	2.22404	4.5953	8.87109	0.574166
10	78.8553	79.331	23.2929	2.43977			10	80.4921	75.4372	14.6471	2.3308		10	1.42432	4.8337	9.21879	0.218213
15	70.1857	69.9248	12.5364	2.42443			15	74.4212	66.7136	9.2554	1.91276		15	3.69378	4.92291	2.88292	0.571533
Dataset-2
Time	Buffer	MmATD-50 nM	MmATD-500 nM	MmATD-5 μM
0	100	100	100	100
2	98.6588	88.9843	60.0814	47.3026
4	92.2393	82.0072	41.8475	11.8596
6	88.8186	78.2248	27.9837	5.65099
8	84.0567	72.6944	20.7203	3.66184
10	81.4497	70.0271	15.7022	2.07957
15	76.9741	61.0458	7.12779	1.29596
Dataset-3
Time	Buffer	MmATD-50 nM	MmATD-500 nM	MmATD-5 μM
0	100	100	100	100
2	96.0856	80.8375	71.5521	41.3443
4	93.3242	86.1326	50.2959	10.9088
6	90.5781	83.3561	22.6218	7.51024
8	85.6774	79.9575	10.924	2.53376
10	81.1713	76.9534	4.94614	2.47307
15	76.1038	69.1701	8.10196	2.0179

## Sheet: L-Ala-tRNA(Thr)
Deacylation of Ala-tRNAThr(G4U69) by MmATD
Dataset1							Average						Standard deviation
Time (min)	Buffer	MmATD 500 pM	MmATD 1 nM	MmATD 50 nM			Time (min)	Buffer	MmATD 500 pM	MmATD 1 nM	MmATD 50 nM		Time (min)	Buffer	MmATD 500 pM	MmATD 1 nM	MmATD 50 nM
0	100	100	100	100			0	100	100	100	100		0	0	0	0	0
2	93.6053	94.0866	58.3645	19.6883			2	96.3404	95.3243	55.6388	13.37		2	3.24861	1.18455	2.45553	5.66205
4	90.4653	91.8176	29.0771	10.1765			4	91.8787	92.8719	37.8932	8.91588		4	1.23307	0.99273	8.31268	1.76484
6	91.6571	83.2913	22.7632	7.74696			6	90.1062	85.4916	24.6359	8.5186		6	2.26367	1.97112	1.6239	0.710274
8	87.0502	77.2175	19.2676	8.96172			8	84.613	77.4085	19.2606	7.39552		8	3.81206	4.52972	0.322569	1.48615
10	81.1598	66.6285	15.4182	6.46344			10	79.6929	68.6378	15.7511	6.40996		10	2.50112	1.74016	0.54099	0.381006
15	76.6216	54.5725	7.01207	4.51524			15	74.8644	55.9095	8.39922	4.03392		15	1.57087	2.63972	1.20203	0.717876
Dataset2
Time (min)	Buffer	MmATD 500 pM	MmATD 1 nM	MmATD 50 nM
0	100	100	100	100
2	99.9312	95.4389	54.9521	11.6663
4	92.7344	93.7887	45.5888	9.67224
6	91.1529	86.0876	25.6554	9.14508
8	86.5689	72.9773	19.5797	7.2198
10	81.1139	69.631	15.4598	6.7614
15	73.5961	54.2058	9.13442	4.37772
Dataset3
Time (min)	Buffer	MmATD 500 pM	MmATD 1 nM	MmATD 50 nM
0	100	100	100	100
2	95.4848	96.4474	53.5997	8.75544
4	92.4364	93.0094	39.0137	6.89892
6	87.5086	87.096	25.489	8.66376
8	80.22	82.0307	18.9347	6.00504
10	76.805	69.6539	16.3754	6.00504
15	74.3754	58.9503	9.05119	3.2088

## Sheet: Thr-tRNA(Thr)
Deacylation of Thr-tRNAThr(G4U69) by MmATD
Dataset-1									Average							Standard deviation
Time (min)	Buffer	MmATD 5 nM	MmATD 50 nM	MmATD 500 nM	MmATD 5 μM				Time (min)	Buffer	MmATD 5 nM	MmATD 50 nM	MmATD 500 nM	MmATD 5 μM		Time (min)	Buffer	MmATD 5 nM	MmATD 50 nM	MmATD 500 nM	MmATD 5 μM
0	100	100	100	100	100				0	100	100	100	100	100		0	0	0	0	0	0
2	100.966	92.5203	53.8008	58.1684	40.566				2	98.0198	95.4504	64.746	51.1181	31.0712		2	3.82351	3.26701	12.4318	11.1084	12.0641
4	100.989	79.939	48.6382	31.9834	10.2393				4	97.9307	87.9792	57.6227	24.3329	10.0353		4	3.28935	7.73175	8.58119	6.70311	3.46513
6	100.138	80.4675	34.2073	12.4712	4.0497				6	97.6287	86.0637	41.458	8.14385	4.99543		6	2.72148	5.49109	12.6819	3.75016	1.01266
8	100.138	67.5	32.0528	8.53659	4.34883				8	97.4641	76.5311	32.7171	5.49379	5.13554		8	2.46424	8.28508	12.1482	2.66769	0.866235
10	96.9857	68.9024	22.9472	8.3295	4.55591				10	94.7235	75.5224	25.3312	5.09278	4.47078		10	2.2998	6.05963	13.6919	2.94816	1.08526
15	95.7662	68.5569	16.1789	6.97193	3.26737				15	91.6264	69.7322	18.2127	4.09444	3.70447		15	4.40805	4.58073	11.8008	2.5074	1.54584
Dataset-2
Time (min)	Buffer	MmATD 5 nM	MmATD 50 nM	MmATD 500 nM	MmATD 5 μM
0	100	100	100	100	100
2	99.3939	94.8577	62.1748	56.8727	35.1515
4	98.3515	88.6382	58.4959	19.4909	6.47273
6	98.0121	86.2805	34.065	5.84242	4.87273
8	96.9697	78.313	20.9146	4.38788	4.99394
10	92.3879	76.8699	12.9878	4.38788	3.34545
15	92.1212	65.8537	7.56098	2.93333	2.42424
Dataset-3
Time (min)	Buffer	MmATD 5 nM	MmATD 50 nM	MmATD 500 nM	MmATD 5 μM
0	100	100	100	100	100
2	93.6992	98.9732	78.2623	38.313	17.496
4	94.4512	95.3603	65.7338	21.5244	13.394
6	94.7358	91.4432	56.1015	6.11789	6.06385
8	95.2846	83.7802	45.1839	3.55691	6.06385
10	94.7967	80.7948	40.0586	2.56098	5.51097
15	86.9919	74.7861	30.8981	2.37805	5.42179

## Sheet: Thr-tRNA(Thr)+EFTu
EF-Tu protection assay
Substrate: Thr-tRNAThr(G4U69)
Enzyme: MmATD
Dataset-1											Average										Standard deviation
Time (min)	Un activated Buffer	Activated Buffer	Un activated EF-Tu+MmATD 500 nM	Activated EF-Tu+MmATD 500 nM	Un activated EF-Tu+MmATD 5 μM	Activated EF-Tu+MmATD 5 μM					Time (min)	unactivated EF-Tu	activated EF-Tu	unactivated EF-Tu+MmATD 500 nM	activated EF-Tu+MmATD 500 nM	unactivated EF-Tu+MmATD 5 μM	activated EF-Tu+MmATD 5 μM				Time (min)	unactivated EF-Tu	activated EF-Tu	unactivated EF-Tu+MmATD 500 nM	activated EF-Tu+MmATD 500 nM	unactivated EF-Tu+MmATD 5 μM	activated EF-Tu+MmATD 5 μM
0	100	100	100	100	100	100					0	100	100	100	100	100	100				0	0	0	0	0	0	0
2	99.3939	96.9697	87.7818	102.933	59.2242	85.5515					2	97.8789	98.7285	81.2707	96.0145	55.4743	79.3538				2	4.06278	1.98091	14.4554	7.01521	5.45397	5.5091
4	98.3515	99.1515	76.0485	102.4	42.6909	71.8788					4	97.4321	101.004	62.2501	93.1143	33.5093	73.8801				4	4.09525	1.72985	12.6431	8.08413	9.33816	1.74132
6	98.0121	97.5758	47.3455	101.939	15.6121	71.6121					6	98.0517	99.0744	44.4643	93.3825	14.4768	73.492				6	2.06682	3.16931	4.29976	7.62183	1.40292	1.63089
8	96.9697	99.3939	34.8121	93.6242	6.81212	69.3333					8	96.7293	97.594	34.8187	90.0324	10.2707	69.8004				8	3.53513	7.06952	3.39703	3.24893	3.95903	3.94795
10	92.3879	103.806	27.1758	91.6121	6.66667	48.6303					10	92.6353	101.964	26.3011	90.3001	8.2527	58.1767				10	4.2322	3.32324	1.26516	1.41888	1.42279	10.4503
15	92.1212	101.818	8.55758	91.0303	5.13939	48.5333					15	92.0864	100.181	12.562	89.8736	7.49587	50.4044				15	3.69739	5.38407	4.56423	1.09089	2.10813	16.743
Dataset-2
Time (min)	Un activated Buffer	Activated Buffer	Un activated EF-Tu+MmATD 500 nM	Activated EF-Tu+MmATD 500 nM	Un activated EF-Tu+MmATD 5 μM	Activated EF-Tu+MmATD 5 μM
0	100	100	100	100	100	100
2	100.966	100.874	91.3254	96.2034	49.2177	77.4965
4	100.989	102.577	59.48	87.6438	24.0221	74.7124
6	100.138	102.715	46.5255	87.3217	12.9084	74.5283
8	100.138	103.59	38.2191	87.2987	9.41095	66.1068
10	96.9857	103.958	24.8504	88.7943	8.67464	56.5578
15	95.7662	104.556	11.5969	88.8633	8.14542	34.6756
Dataset-3
Time (min)	Un activated Buffer	Activated Buffer	Un activated EF-Tu+MmATD 500 nM	Activated EF-Tu+MmATD 500 nM	Un activated EF-Tu+MmATD 5 μM	Activated EF-Tu+MmATD 5 μM
0	100	100	100	100	100	100
2	93.2763	98.3414	64.7048	88.9067	57.9811	75.0134
4	92.9552	101.284	51.2217	89.2991	33.8149	75.049
6	96.005	96.9324	39.522	90.8864	14.9099	74.3357
8	93.0801	89.7985	31.425	89.1742	14.5889	73.9611
10	88.5322	98.1273	26.8771	90.494	9.4168	69.3419
15	88.3717	94.168	17.5317	89.7271	9.20278	68.0043

## Sheet: Ala-tRNA(Thr)+EFTu
EF-Tu protection assay
Substrate: Ala-tRNAThr(G4U69)
Enzyme: MmATD
Dataset-1										Average										Standard deviation
Time (min)	unactivated EF-Tu	activated EF-Tu	unactivated EF-Tu+MmATD 5 nM	activated EF-Tu+MmATD 5 nM	unactivated EF-Tu+MmATD 50 nM	activated EF-Tu+MmATD 50 nM	unactivated EF-Tu+MmATD 500 nM	activated EF-Tu+MmATD 500 nM		Time (min)	Unactivated EF-Tu	Activated EF-Tu	Unactivated EF-Tu + MmATD 5 nM	Activated EF-Tu + MmATD 5 nM	Unactivated EF-Tu + MmATD 50 nM	Activated EF-Tu + MmATD 50 nM	Unactivated EF-Tu + MmATD 500 nM	Activated EF-Tu + MmATD 500 nM		Time (min)	unactivated EF-Tu	activated EF-Tu	unactivated EF-Tu + MmATD 5 nM	activated EF-Tu + MmATD 5 nM	unactivated EF-Tu + MmATD 50 nM	activated EF-Tu + MmATD 50 nM	unactivated EF-Tu + MmATD 500 nM	activated EF-Tu + MmATD 500 nM
0	100	100	100	100	100	100	100	100		0	100	100	100	100	100	100	100	100		0	0	0	0	0	0	0	0	0
2	98.8179	101.032	60.9943	95.8891	17.2032	15.999	12.2143	7.74146		2	95.1711	102.587	71.5463	96.5646	26.1836	30.0791	15.7587	9.97441		2	6.68813	2.13349	9.60664	11.5841	9.7728	20.9337	3.14425	1.9362
4	98.029	104.276	32.8872	91.1568	9.19145	9.58466	9.43721	6.51266		4	94.246	105.018	51.2016	93.895	10.6907	23.0415	10.5733	8.01538		4	7.51796	1.51651	18.1533	11.8362	1.62179	20.7719	1.7029	1.47222
6	91.5163	107.815	18.1166	91.2763	8.06095	9.01942	8.92111	5.82453		6	92.0912	104.671	25.7241	89.7407	8.69574	19.6571	9.76732	6.53547		6	6.78512	2.80207	7.99414	8.06142	1.37848	16.4459	0.86679	1.58959
8	91.3419	109.191	17.1606	91.1807	6.80757	8.67535	8.35586	5.60334		8	91.428	105.829	14.6272	89.188	7.28279	17.2579	8.95037	5.8289		8	6.6006	2.96556	3.54869	8.73342	1.98731	13.6973	0.769374	0.198182
10	96.697	110.322	17.0889	91.5153	5.06267	7.37282	7.81519	4.96436		10	93.2029	105.516	12.302	85.8044	6.11522	13.2265	7.99456	4.44103		10	6.9873	4.16988	6.59052	7.20148	2.96664	9.29846	0.289975	1.17011
15	90.0369	110.322	6.07075	91.4675	5.03809	7.00418	5.2347	4.84148		15	90.5694	106.178	7.48669	84.4062	5.38677	9.73322	6.24287	4.23731		15	7.05537	3.75202	5.38211	7.65112	2.17979	3.82196	1.01059	1.42263
Dataset2
Time (min)	unactivated EF-Tu	activated EF-Tu	unactivated EF-Tu+MmATD 5 nM	activated EF-Tu+MmATD 5 nM	unactivated EF-Tu+MmATD 50 nM	activated EF-Tu+MmATD 50 nM	unactivated EF-Tu+MmATD 500 nM	activated EF-Tu+MmATD 500 nM
0	100	100	100	100	100	100	100	100
2	99.2432	101.709	79.7852	108.472	24.7559	20.1035	16.8496	11.1875
4	99.1211	106.763	69.1895	106.86	12.4121	12.5752	12.5312	9.45508
6	99.1455	103.76	25	96.9238	7.74902	11.3525	10.6533	8.35645
8	98.0713	104.712	10.5713	96.7529	5.57617	10.0439	9.81934	5.9082
10	97.7539	102.856	4.78516	88.1836	3.81836	8.3584	8.3291	3.10059
15	97.876	105.2	2.9541	85.4736	3.40234	8.09414	7.25586	2.6123
Dataset3
Time (min)	unactivated EF-Tu	activated EF-Tu	unactivated EF-Tu+MmATD 5 nM	activated EF-Tu+MmATD 5 nM	unactivated EF-Tu+MmATD 50 nM	activated EF-Tu+MmATD 50 nM	unactivated EF-Tu+MmATD 500 nM	activated EF-Tu+MmATD 500 nM
0	100	100	100	100	100	100	100	100
2	87.4522	105.019	73.8595	85.333	36.5918	54.1348	18.2122	10.9943
4	85.588	104.015	51.5283	83.6679	10.4685	46.9646	9.75143	8.07839
6	85.6119	102.438	34.0557	81.0219	10.2772	38.5994	9.72753	5.42543
8	84.8709	103.585	16.1496	79.6305	9.46463	33.0545	8.67591	5.97514
10	85.1577	103.37	15.0319	77.7144	9.46463	23.9484	7.83939	5.25813
15	83.7954	103.011	13.4352	76.2774	7.71989	14.1013	6.23805	5.25813

## Sheet: Thr-tRNA(Thr)-Hs
Deacylation of Thr-tRNAThr (G4●U69) by HsATD
Dataset 1									Average
Time (Min)	Buffer	HsATD 5 nM	HsATD 50 nM	HsATD 500 nM	HsATD 5 μM				Time (Min)	Buffer	HsATD 5 nM	HsATD 50 nM	HsATD 500 nM	HsATD 5 μM
0	100	100	100	100	100				0	100	100	100	100	100
2	100	99.1137	76.2412	42.3297	25.0955				2	99.5572	99.6421	72.8417	53.4804	28.4108
4	92.6798	97.0343	61.3144	22.5812	13.4309				4	95.7904	97.7217	57.0319	37.9517	16.1336
6	92.648	96.8638	41.1044	12.7944	1.60726				6	94.2774	97.3354	42.4034	23.1534	7.88312
8	88.606	91.7164	27.9599	5.84023	1.24125				8	88.5038	94.5344	29.1794	16.194	2.94271
10	85.9325	90.1824	17.6003	3.4373	2.00509				10	86.6073	92.1879	19.9501	9.35178	2.46553
15	81.6359	87.1996	9.69128	1.43221	0.732018				15	83.1667	89.3302	12.7624	6.63041	1.85592
Dataset 2									Standard deviation
Time (min)	Buffer	HsATD 5 nM	HsATD 50 nM	HsATD 500 nM	HsATD 5 μM				Time (Min)	Buffer	HsATD 5 nM	HsATD 50 nM	HsATD 500 nM	HsATD 5 μM
0	100	100	100	100	100				0	0	0	0	0	0
2	98.7428	99.3864	76.3208	52.1483	23.5519				2	0.706167	0.69256	5.95719	11.8729	7.12097
4	95.8307	98.6364	55.4742	36.9669	12.9694				4	3.09069	0.824913	3.75448	15.8858	5.08603
6	92.4093	97.6819	46.1171	16.6773	5.34691				6	3.03134	0.423147	3.26424	14.7084	7.85721
8	79.9491	95.5514	27.1006	10.2642	1.46404				8	8.50403	2.47176	2.88853	14.2745	2.75633
10	78.9624	92.4152	22.8358	5.20369	0.922979				10	8.00365	1.90215	2.65856	8.75907	1.81707
15	77.0847	88.4779	12.7944	2.65754	0.652451				15	6.97465	2.66107	3.05523	7.96598	2.01596
Dataset 3
Time (Min)	Buffer	HsATD 5 nM	HsATD 500 nM	HsATD 500 nM	HsATD 5 μM
0	100	100	100	100	100
2	99.9288	100.426	65.9631	65.9631	36.5849
4	98.8608	97.4945	54.3069	54.3069	22.0004
6	97.775	97.4604	39.9886	39.9886	16.6952
8	96.9562	96.3354	32.4777	32.4777	6.12284
10	94.927	93.9663	19.4143	19.4143	4.46853
15	90.7796	92.3129	15.8015	15.8015	4.1833
Time (Min)	Buffer
0	100
2	98.8632
4	96.7673
6	96.0036
8	92.2735
10	90.6039
15	79.9822

## Sheet: Ala-tRNA(Thr)HsATD
Deacylation of Ala-tRNAThr (G4●U69) by HsATD
Dataset 1												Average
Time (Min)	Buffer	HsATD 1 nM	HsATD 5 nM	HsATD 50 nM	HsATD 500 nM							Time (Min)	Buffer	HsATD 1 nM	HsATD 5 nM	HsATD 50 nM	HsATD 500 nM
0	100	100	100	100	100							0	100	100	100	100	100
2	96.5954	89.4107	80.8026	24.5128	24.7711							2	94.4813	89.6313	78.3043	35.3447	27.2517
4	88.3776	84.973	76.1558	13.9704	14.4165							4	85.5385	83.7147	72.7738	20.4927	15.5483
6	88.1897	75.769	49.1434	11.4581	13.7356							6	84.4303	76.7975	49.0291	16.6746	12.7865
8	80.6997	72.2	40.0845	10.8711	10.9181							8	80.877	64.4257	42.5491	15.2348	10.962
10	69.6173	59.4975	38.3478	7.13783	7.67786							10	74.2259	58.4784	35.2583	11.0649	8.67061
15	67.6685	56.8443	16.1934	7.09087	5.00117							15	69.4593	55.9434	15.7749	8.82688	5.2915
Dataset 2
Time (Min)	Buffer	HsATD 1 nM	HsATD 5 nM	HsATD 50 nM	HsATD 500 nM							Standard deviation
0	100	100	100	100	100							Time (Min)	Buffer	HsATD 1 nM	HsATD 5 nM	HsATD 50 nM	HsATD 500 nM
2	94.5318	88.8237	68.2	31.0402	30.8993							0	0	0	0	0	0
4	91.0115	77.436	64.6843	15.0035	15.9192							2	2.13989	0.937573	9.11563	13.5087	3.22645
6	88.3361	75.2759	38.4675	14.0409	11.8807							4	7.31785	5.75365	7.03697	10.415	0.999375
8	86.4351	54.5198	32.9993	12.3738	9.67363							6	6.63865	2.22217	10.5049	6.92003	0.928207
10	81.6944	55.2008	24.4098	14.1113	8.75792							8	5.47167	9.03077	10.9914	6.30174	1.31087
15	70.3356	55.0834	11.8047	9.93191	5.21249							10	6.52678	2.90538	9.68092	3.56917	0.952108
												15	1.55101	0.881203	3.77839	1.522	0.33686
Dataset 3
Time (Min)	Buffer	HsATD 1 nM	HsATD 5 nM	HsATD 50 nM	HsATD 500 nM
0	100	100	100	100	100
2	92.3166	90.6595	85.9102	50.4811	26.0848
4	77.2266	88.735	77.4813	32.5041	16.3092
6	76.7651	79.3476	59.4763	24.5248	12.7431
8	75.4961	66.5571	54.5636	22.4595	12.2943
10	71.3659	60.7369	43.0175	11.9456	9.57606
15	70.3738	55.9024	19.3267	9.45787	5.66085

[truncated: 6 more sheets: Thr-tRNA(Thr)DrATD, Ala-tRNA(Thr)DrATD, Gg-Ala-tRNA(Thr)G4U69, Gg-Thr-tRNA(Thr)G4U69, Ala-tRNA(Cys)-MmATD, L-Ala-tRNA(Thr)G4U69_MmDTD]
